# Supplementary material for: Cerebrovascular longitudinal atlas: Changes in cerebral arteries in unruptured intracranial aneurysm patients followed with MRA
Source: Neuroimage Clin. 2025 Mar 7;46:103766. doi: 10.1016/j.nicl.2025.103766 (PMC11960659; doi:10.1016/j.nicl.2025.103766)
Supplement: Supplementary Data 1 — Data preparation pipeline, anterior view of Circle of Willis arteries. a. Example patient MRA image study. b. Arterial segmentation, with labels provided for the major arteries of the patient’s right-side. For the current study, ACA includes both A1 and A2 segments, and PCA includes P1 and P2. MCA includes only the M1 segment. c. Color-coded separate anterior and posterior lumen surface-mesh models. d. ANTs-derived initial template based on all individuals. e. Refined atlas template from Deformetrica pre-processing. [file mmc1.zip]

Archive with 1 entries (1 files):
- Supplementary_Figure_1.png
