# Supplementary material for: Cerebrovascular longitudinal atlas: Changes in cerebral arteries in unruptured intracranial aneurysm patients followed with MRA
Source: Neuroimage Clin. 2025 Mar 7;46:103766. doi: 10.1016/j.nicl.2025.103766 (PMC11960659; doi:10.1016/j.nicl.2025.103766)
Supplement: Supplementary Data 2 — Linear regression comparing individual patient ages at initial aneurysm detection and individual time shift parameters from longitudinal atlas model. Both axes are plotted in units of years. Time shift (vascular age) correlates with detection age (patient age at the time of the first MRA image study). R2 = 0.535, p << 0.00001. [file mmc2.zip]

Archive with 1 entries (1 files):
- Supplementary_Figure_2.png
