# Supplementary material for: Cerebrovascular longitudinal atlas: Changes in cerebral arteries in unruptured intracranial aneurysm patients followed with MRA
Source: Neuroimage Clin. 2025 Mar 7;46:103766. doi: 10.1016/j.nicl.2025.103766 (PMC11960659; doi:10.1016/j.nicl.2025.103766)
Supplement: Supplementary Data 3 — Bland-Altman comparison of longitudinal atlas vs. centerline measurements. Longitudinal change values for individual cerebral arteries are labeled. a. Length and b. radius are in units of mm. c. No units for tortuosity. Regression line for all arteries is plotted in gray. For the longitudinal atlas, the average CV morphology is first determined, and then the arteries of this shape are measured. For the centerline-analysis, individual arteries are measured first, and then the measurements are averaged. Although the two methods of measuring longitudinal shape change are very different, values generally fell within 2 standard deviations on the Bland-Altman plot. [file mmc3.zip]

Archive with 1 entries (1 files):
- Supplementary_Figure_3.png
