# Supplementary material for: Cerebrovascular longitudinal atlas: Changes in cerebral arteries in unruptured intracranial aneurysm patients followed with MRA
Source: Neuroimage Clin. 2025 Mar 7;46:103766. doi: 10.1016/j.nicl.2025.103766 (PMC11960659; doi:10.1016/j.nicl.2025.103766)
Supplement: Supplementary Data 4 — Calculation of centerline measures and comparison of ICA tortuosity between two individuals. a. Characterization of left ICA length, radius, and tortuosity. Left ICA tortuosity = 0.88. b. left ICA segment from second patient, tortuosity = 1.27. [file mmc4.zip]

Archive with 1 entries (1 files):
- Supplementary_Figure_4.png
